# Supplementary material for: Real-World Study on Effectiveness of Molnupiravir and Nirmatrelvir–Ritonavir in Unvaccinated Patients with Chronic Respiratory Diseases with Confirmed SARS-CoV-2 Infection Managed in Out-Patient Setting
Source: Viruses. 2023 Feb 23;15(3):610. doi: 10.3390/v15030610 (PMC10055981; doi:10.3390/v15030610)
Supplement: Supplementary file 1 [file viruses-15-00610-s001.zip]

Archive with 1 entries (1 files):
- viruses-2148323-supplementary.pdf
